# Supplementary material for: Genomic and Metabolic Features of an Unexpectedly Predominant, Thermophilic, Assistant Starter Microorganism, Thermus thermophilus, in Chinese Inner Mongolian Cheese
Source: Foods. 2021 Dec 2;10(12):2962. doi: 10.3390/foods10122962 (PMC8700840; doi:10.3390/foods10122962)
Supplement: Supplementary file 1 [file foods-10-02962-s001.zip]

Archive with 1 entries (1 files):
- foods-1387605-supplementary.pdf
